# Supplementary material for: Paradoxical activation of the protein kinase-transcription factor ERK5 by ERK5 kinase inhibitors
Source: Nat Commun. 2020 Mar 13;11:1383. doi: 10.1038/s41467-020-15031-3 (PMC7069993; doi:10.1038/s41467-020-15031-3)
Supplement: Supplementary file 3 — Source Data [file 41467_2020_15031_MOESM3_ESM.zip]

Archive with 46 entries (46 files):
- Figure 2A.xlsx
- Figure 2B.xlsx
- Figure 2C.xlsx
- Figure 2D.xlsx
- Figure 2E.xlsx
- Figure 2F.xlsx
- Figure 2G.xlsx
- Figure 2H.xlsx
- Figure 3D.xlsx
- Figure 3E.xlsx
- Figure 3J.xlsx
- Figure 3K.xlsx
- Figure 4A.xlsx
- Figure 4B.xlsx
- Figure 4C.xlsx
- Figure 4D.xlsx
- Figure 4E.xlsx
- Figure 4F.xlsx
- Figure 4G.xlsx
- Figure 4H.xlsx
- Figure 4I.xlsx
- Figure 4J.xlsx
- Figure 4K.xlsx
- Figure 5ABG.xlsx
- Figure 5D.xlsx
- Figure 5E.xlsx
- Figure 5F.xlsx
- Figure 5H.xlsx
- Figure 5I.xlsx
- Figure 6A.xlsx
- Figure 6B.xlsx
- Figure 6C.xlsx
- Figure S1B.xlsx
- Figure S1C.xlsx
- Figure S1D.xlsx
- Figure S2AB.xlsx
- Figure S2C.xlsx
- Figure S2D.xlsx
- Figure S2E.xlsx
- Figure S2F.xlsx
- Figure S3C.xlsx
- Figure S4CD.xlsx
- Figure S5.xlsx
- Figure S6.xlsx
- Figure S8A.xlsx
- Figure S8BC.xlsx
