# Supplementary material for: Paradoxical activation of the protein kinase-transcription factor ERK5 by ERK5 kinase inhibitors
Source: Nat Commun. 2020 Mar 13;11:1383. doi: 10.1038/s41467-020-15031-3 (PMC7069993; doi:10.1038/s41467-020-15031-3)
Supplement: Supplementary file 3 — Source Data [file 41467_2020_15031_MOESM3_ESM.zip › Figure 2A.xlsx]

## Sheet: Sheet1
Compound 26	MEK5D activated ERK5			Non-activated ERK5			MEK5D activated ERK5 minus TAD			Non-activated ERK5 minus TAD
0	100	100	100	0	0.795024	5.60959	100	100	100	0	0.439695	0
1e-08		107.921	97.0266		3.78643	5.40726		86.2009	90.9647		1.19078	1.51587
3e-08		91.0527	78.5611		7.42787	8.45434		50.7735	69.2855		0.289928	0
1e-07	47.2731	52.4801	63.9612	26.3238	18.8209	21.4593	5.37235	0	8.44461	0	0	0
3e-07	35.3949	35.1557	42.3422	47.1035	33.9524	44.7294	0.012083	0	0	0	0	0
1e-06	33.0223	28.9613	35.6403	47.4211	27.9166	46.1243	0	0	0	0	0	0
3e-06	32.6474	24.2167	27.8545	42.4732	23.7176	56.4631	0	0	0	0	0	0
