# Supplementary material for: Paradoxical activation of the protein kinase-transcription factor ERK5 by ERK5 kinase inhibitors
Source: Nat Commun. 2020 Mar 13;11:1383. doi: 10.1038/s41467-020-15031-3 (PMC7069993; doi:10.1038/s41467-020-15031-3)
Supplement: Supplementary file 3 — Source Data [file 41467_2020_15031_MOESM3_ESM.zip › Figure 2B.xlsx]

## Sheet: Sheet1
Compound 25	MEK5D activated ERK5			Non-activated ERK5			MEK5D activated ERK5 minus TAD			Non-activated ERK5 minus TAD
0	100	100	100	0	1.96241	1.60056	100	100	100	0	0	0
1e-08		93.5578	106.649		6.00656	7.63696		87.2956	94.3275		0.643011	0.519184
3e-08		84.2968	101.525		10.0525	13.6692		47.0517	46.822		0	0
1e-07	41.6294	58.8785	70.4865	25.3462	18.2386	27.6905	0	2.20551	1.1407	0	0	0
3e-07	30.4771	35.7897	50.4328	49.5798	35.5905	61.4774	0.432195	0	0	0	0	0
1e-06	21.5529	32.2396	46.4907	46.7942	33.75	68.0613	0.238517	0	0	0	0	0
3e-06	19.4563	29.7698	41.2577	31.7444	26.1635	49.679	0.017049	0	0	0	0	0.541603
