# Supplementary material for: Paradoxical activation of the protein kinase-transcription factor ERK5 by ERK5 kinase inhibitors
Source: Nat Commun. 2020 Mar 13;11:1383. doi: 10.1038/s41467-020-15031-3 (PMC7069993; doi:10.1038/s41467-020-15031-3)
Supplement: Supplementary file 3 — Source Data [file 41467_2020_15031_MOESM3_ESM.zip › Figure 2C.xlsx]

## Sheet: Sheet1
AX15836	MEK5D activated ERK5			Non-activated ERK5			MEK5D activated ERK5 minus TAD			Non-activated ERK5 minus TAD
0	100	100	100	5.12223	0	8.68004	100	100	100	0	0.563858	0.324252
1e-08	61.5337	96.5682	110.993	16.1397	11.5622	18.8049	64.1282	42.836	123.909	0	0.345556	0.637598
3e-08	146.148	114.525	113.342	17.3024	24.7885	25.8668	37.8205	32.4925	93.1198	0	1.19724	0.959836
1e-07	122.279	120.897	216.975	51.4296	60.3796	37.3555	6.50543	4.86305	13.9958	0	0.12588	0
3e-07	107.296	81.7018	165.564	78.0288	96.4603	131.03	0.555187	2.32975	2.14347	0	0	0
1e-06	139.353	173.369	196.977	159.992	205.305	235.129	0	1.91155	0.783164	0	0.664786	0
3e-06	162.993	256.459	206.74	215.839	254.547	280.866	0	1.61414	0.157463	0	0	0.030128
