# Supplementary material for: Paradoxical activation of the protein kinase-transcription factor ERK5 by ERK5 kinase inhibitors
Source: Nat Commun. 2020 Mar 13;11:1383. doi: 10.1038/s41467-020-15031-3 (PMC7069993; doi:10.1038/s41467-020-15031-3)
Supplement: Supplementary file 3 — Source Data [file 41467_2020_15031_MOESM3_ESM.zip › Figure 2D.xlsx]

## Sheet: Sheet1
	EGFP			EGFP-MEK5D
Full length	6.77474	14.0826	7.69226	68.2227	104.961	83.3596
ΔTAD	8.80723	16.2158	8.85465	95.3565	102.287	102.156
