# Supplementary material for: Paradoxical activation of the protein kinase-transcription factor ERK5 by ERK5 kinase inhibitors
Source: Nat Commun. 2020 Mar 13;11:1383. doi: 10.1038/s41467-020-15031-3 (PMC7069993; doi:10.1038/s41467-020-15031-3)
Supplement: Supplementary file 3 — Source Data [file 41467_2020_15031_MOESM3_ESM.zip › Figure 2E.xlsx]

## Sheet: Sheet1
[BIX02189] M
0	100	100	100
1e-07	92.4618	85.3236	70.3972
3e-07	74.6262	70.0965	68.8868
1e-06	14.6614	30.9536	21.5354
3e-06	9.38485	6.61106	11.4541
1e-05	6.15777	0	2.46942
3e-05	5.58983	0	0
