# Supplementary material for: Paradoxical activation of the protein kinase-transcription factor ERK5 by ERK5 kinase inhibitors
Source: Nat Commun. 2020 Mar 13;11:1383. doi: 10.1038/s41467-020-15031-3 (PMC7069993; doi:10.1038/s41467-020-15031-3)
Supplement: Supplementary file 3 — Source Data [file 41467_2020_15031_MOESM3_ESM.zip › Figure 2F.xlsx]

## Sheet: Sheet1
	ERK5 wt			ERK5 kinase dead
EGFP	5.18675	7.47264	7.14973	4.64573	11.4102	7.67205
EGFP-MEK5D	36.3002	37.6694	42.876	3.17818	9.72682	13.4163
