# Supplementary material for: Paradoxical activation of the protein kinase-transcription factor ERK5 by ERK5 kinase inhibitors
Source: Nat Commun. 2020 Mar 13;11:1383. doi: 10.1038/s41467-020-15031-3 (PMC7069993; doi:10.1038/s41467-020-15031-3)
Supplement: Supplementary file 3 — Source Data [file 41467_2020_15031_MOESM3_ESM.zip › Figure 2G.xlsx]

## Sheet: Sheet1
Cmpd 26	Non-activated ERK5 wt			Non-activated ERK5 kinase dead
0	1	1	1	1	1	1
1e-08	1.19091	1.02285	1.41402	1.26487	1.19243	1.45917
3e-08	1.725	1.2438	1.75081	1.72646	1.38113	1.48046
1e-07	2.52905	2.0126	2.33987	1.57078	1.92295	1.5617
3e-07	3.65126	2.38572	2.62316	2.19073	1.89471	1.99474
1e-06	3.48269	1.45314	2.76138	3.59216	1.9817	2.54806
3e-06	3.20265	2.07926	2.87851	3.94902	2.57324	2.45601
