# Supplementary material for: Paradoxical activation of the protein kinase-transcription factor ERK5 by ERK5 kinase inhibitors
Source: Nat Commun. 2020 Mar 13;11:1383. doi: 10.1038/s41467-020-15031-3 (PMC7069993; doi:10.1038/s41467-020-15031-3)
Supplement: Supplementary file 3 — Source Data [file 41467_2020_15031_MOESM3_ESM.zip › Figure 2H.xlsx]

## Sheet: Sheet1
AX15836	Non-activated ERK5 wt			Non-activated ERK5 KD
0	1	1	1	1	1	1
1e-08	1.56437	1.39227	1.4458	1.02814	1.36563	1.57536
3e-08	1.60503	1.841	1.61321	1.46209	1.6576	2.12747
1e-07	2.79838	3.0485	1.88556	1.68049	2.04027	2.48213
3e-07	3.7285	4.27261	4.10626	2.33694	3.81082	3.47773
1e-06	6.59456	7.9654	6.57405	4.11153	3.91569	4.85498
3e-06	8.54742	9.63602	7.65832	6.97922	4.09744	6.88222
