# Supplementary material for: Paradoxical activation of the protein kinase-transcription factor ERK5 by ERK5 kinase inhibitors
Source: Nat Commun. 2020 Mar 13;11:1383. doi: 10.1038/s41467-020-15031-3 (PMC7069993; doi:10.1038/s41467-020-15031-3)
Supplement: Supplementary file 3 — Source Data [file 41467_2020_15031_MOESM3_ESM.zip › Figure 3D.xlsx]

## Sheet: Sheet1
WT	I115V	D143G	L189F	G199C
-54.8454	-42.81	-51.47*	-38.9859*	-49.01
-48.9539	-47.85	-46.93	-45.115	-50.17
-50.8167	-46.58	-47.47	-43.2876	-49.26
	*excluded data
