# Supplementary material for: Paradoxical activation of the protein kinase-transcription factor ERK5 by ERK5 kinase inhibitors
Source: Nat Commun. 2020 Mar 13;11:1383. doi: 10.1038/s41467-020-15031-3 (PMC7069993; doi:10.1038/s41467-020-15031-3)
Supplement: Supplementary file 3 — Source Data [file 41467_2020_15031_MOESM3_ESM.zip › Figure 3K.xlsx]

## Sheet: Sheet1
	EGFP				EGFP-MEK5D
Full length ERK5 wt	3.06963	7.10766	7.69226	6.77474	29.376	46.7555	71.1085	68.2227
ERK5 minus TAD	5.07981	9.14495	8.85465	8.80723	70.153	57.3375	102.156	105.002
Full length ERK5 I115V	2.95263	5.79292	5.36408		27.8015	20.6914	54.8096
Full length ERK5 D143G	4.64283	9.44205	8.04037		5.78673	11.1181	11.8681
Full length ERK5 L189F		18.958	18.6422	11.9778		32.5949	41.2231	25.9192
Full length ERK5 G199C		40.9605	44.5113	38.525		91.0556	121.856	120.11
