# Supplementary material for: Paradoxical activation of the protein kinase-transcription factor ERK5 by ERK5 kinase inhibitors
Source: Nat Commun. 2020 Mar 13;11:1383. doi: 10.1038/s41467-020-15031-3 (PMC7069993; doi:10.1038/s41467-020-15031-3)
Supplement: Supplementary file 3 — Source Data [file 41467_2020_15031_MOESM3_ESM.zip › Figure 4A.xlsx]

## Sheet: Sheet1
Cmpd 26	Non-activated wt ERK5			Non-activated L189F ERK5
1e-10	1	1	1	1	1	1
1e-08	1.99666	1.52196	1.51492	0.94041	1.11075	1.30337
3e-08	1.9857	1.80099	1.97564	1.24483	0.984417	1.26736
1e-07	3.21724	2.73718	2.96771	0.953228	1.09525	1.23801
3e-07	3.08942	4.39767	4.19723	0.770831	1.0016	0.884683
1e-06	2.87319	4.50504	4.42322	0.681161	0.752934	0.826112
3e-06	3.42288	4.166	4.21658	0.715132	0.677045	0.832616
