# Supplementary material for: Paradoxical activation of the protein kinase-transcription factor ERK5 by ERK5 kinase inhibitors
Source: Nat Commun. 2020 Mar 13;11:1383. doi: 10.1038/s41467-020-15031-3 (PMC7069993; doi:10.1038/s41467-020-15031-3)
Supplement: Supplementary file 3 — Source Data [file 41467_2020_15031_MOESM3_ESM.zip › Figure 4B.xlsx]

## Sheet: Sheet1
Cmpd 26	Non-activated wt ERK5			Non-activated G199C ERK5
0	1	1	1	1	1	1
1e-08	1.52196	1.73116	1.99666	1.18477	1.08043	1.1626
3e-08	1.80099	2.50731	1.9857	1.08147	1.03465	1.08138
1e-07	2.73718	2.95872	3.21724	1.16856	0.819003	1.00138
3e-07	4.39767	5.69177	3.08942	0.846242	0.607613	0.73451
1e-06	4.50504	4.72998	2.87319	0.674929	0.546379	0.59593
3e-06	4.166	4.42476	3.42288	0.582848	0.577764	0.585191
