# Supplementary material for: Paradoxical activation of the protein kinase-transcription factor ERK5 by ERK5 kinase inhibitors
Source: Nat Commun. 2020 Mar 13;11:1383. doi: 10.1038/s41467-020-15031-3 (PMC7069993; doi:10.1038/s41467-020-15031-3)
Supplement: Supplementary file 3 — Source Data [file 41467_2020_15031_MOESM3_ESM.zip › Figure 4C.xlsx]

## Sheet: Sheet1
Cmpd 26	Non-activated wt ERK5			Non-activated I115V ERK5
0	1	1	1	1	1	1
1e-08	1.99666	1.51492	1.52196	1.27428	1.37118	1.1909
3e-08	1.9857	1.97564	1.80099	1.43024	1.57886	1.31231
1e-07	3.21724	2.96771	2.73718	1.26509	1.53011	1.5095
3e-07	3.08942	4.19723	4.39767	1.9996	2.45998	2.06816
1e-06	2.87319	4.42322	4.50504	3.25291	4.01325	3.31458
3e-06	3.42288	4.21658	4.166	3.99734	4.54952	3.86576
