# Supplementary material for: Paradoxical activation of the protein kinase-transcription factor ERK5 by ERK5 kinase inhibitors
Source: Nat Commun. 2020 Mar 13;11:1383. doi: 10.1038/s41467-020-15031-3 (PMC7069993; doi:10.1038/s41467-020-15031-3)
Supplement: Supplementary file 3 — Source Data [file 41467_2020_15031_MOESM3_ESM.zip › Figure 4D.xlsx]

## Sheet: Sheet1
Cmpd 26	Non-activated wt ERK5			Non-activated D143G ERK5
0	1	1	1	1	1	1
1e-08	1.99666	1.73116	1.51492	1.28827	1.39742	1.4048
3e-08	1.9857	2.50731	1.97564	1.4037	1.60068	1.60259
1e-07	3.21724	2.95872	2.96771	1.8105	1.47136	1.59174
3e-07	3.08942	5.69177	4.19723	2.26061	2.85274	2.66223
1e-06	2.87319	4.72998	4.42322	2.28374	3.43353	2.91811
3e-06	3.42288	4.42476	4.21658	2.91702	5.07183	3.21885
