# Supplementary material for: Paradoxical activation of the protein kinase-transcription factor ERK5 by ERK5 kinase inhibitors
Source: Nat Commun. 2020 Mar 13;11:1383. doi: 10.1038/s41467-020-15031-3 (PMC7069993; doi:10.1038/s41467-020-15031-3)
Supplement: Supplementary file 3 — Source Data [file 41467_2020_15031_MOESM3_ESM.zip › Figure 4E.xlsx]

## Sheet: Sheet1
Cmpd 26	MEK5D activated wt ERK5			MEK5D activated L189F ERK5
0	100	100	100	100	100	100
1e-08	106.029	86.6135	66.6291	179.796	141.855	219.929
3e-08	97.1198	55.6794	38.9154	200.482	130.15	212.318
1e-07	53.6551	39.7702	27.4847	204.096	99.1096	135.384
3e-07	64.8147	47.0094	19.2743	132.128	55.6968	100.197
1e-06	53.9088	45.4106	17.3428	79.2825	10.9273	21.3337
3e-06	51.6995	41.109	24.3557	23.0861	9.38902	21.5037
