# Supplementary material for: Paradoxical activation of the protein kinase-transcription factor ERK5 by ERK5 kinase inhibitors
Source: Nat Commun. 2020 Mar 13;11:1383. doi: 10.1038/s41467-020-15031-3 (PMC7069993; doi:10.1038/s41467-020-15031-3)
Supplement: Supplementary file 3 — Source Data [file 41467_2020_15031_MOESM3_ESM.zip › Figure 4F.xlsx]

## Sheet: Sheet1
Cmpd 26	MEK5D activated wt ERK5			MEK5D activated G199C ERK5
0	100	100	100	100	100	100
1e-08	86.6135	66.6291	63.1222	99.426	112.438	121.041
3e-08	55.6794	38.9154	38.3318	100.682	106.588	148.576
1e-07	39.7702	27.4847	38.0615	71.5483	67.591	89.8134
3e-07	47.0094	19.2743	33.4267	17.5888	34.0588	28.226
1e-06	45.4106	17.3428	18.2259	0	0	0
3e-06	41.109	24.3557	15.7106	0	0	0
