# Supplementary material for: Paradoxical activation of the protein kinase-transcription factor ERK5 by ERK5 kinase inhibitors
Source: Nat Commun. 2020 Mar 13;11:1383. doi: 10.1038/s41467-020-15031-3 (PMC7069993; doi:10.1038/s41467-020-15031-3)
Supplement: Supplementary file 3 — Source Data [file 41467_2020_15031_MOESM3_ESM.zip › Figure 4G.xlsx]

## Sheet: Sheet1
Cmpd 26	MEK5D activated wt ERK5			MEK5D activated I115V ERK5
0	100	100	100	100	100	100
1e-08	86.6135	66.6291	63.1222	105.194	91.8265	105.242
3e-08	55.6794	38.9154	38.3318	102.764	75.2932	94.8452
1e-07	39.7702	27.4847	38.0615	81.8451	35.714	57.5757
3e-07	47.0094	19.2743	33.4267	46.5544	22.0761	42.0633
1e-06	45.4106	17.3428	18.2259	42.2444	12.6217	38.3717
3e-06	41.109	24.3557	15.7106	54.1116	16.1283	47.2972
