# Supplementary material for: Paradoxical activation of the protein kinase-transcription factor ERK5 by ERK5 kinase inhibitors
Source: Nat Commun. 2020 Mar 13;11:1383. doi: 10.1038/s41467-020-15031-3 (PMC7069993; doi:10.1038/s41467-020-15031-3)
Supplement: Supplementary file 3 — Source Data [file 41467_2020_15031_MOESM3_ESM.zip › Figure 4H.xlsx]

## Sheet: Sheet1
AX15836	Non-activated wt ERK5					Non-activated L189F ERK5
0	1	1	1	1	1	1	1	1	1	1
1e-08	1.16623	1.44412	1.41309	1.4795	1.32227	0.936808	1.14563	1.02601	0.890847	0.97742
3e-08	1.26007	2.02555	2.67741	1.99565	1.67535	0.91782	1.47368	1.1129	1.09017	1.01819
1e-07	2.0461	3.18302	2.91062	3.13592	2.07968	1.00523	1.05986	1.26784	0.925383	0.957822
3e-07	2.97829	4.26964	3.899	5.60542	3.70811	0.985593	1.25053	1.37688	1.15024	1.11315
1e-06	5.41297	7.40677	5.93781	8.97521	6.13624	0.984475	1.40058	1.41	1.02512	1.08304
3e-06	6.49142	9.10152	10.2843	13.9265	8.67255	0.938449	1.80009	1.63283	1.20696	0.948158
