# Supplementary material for: Paradoxical activation of the protein kinase-transcription factor ERK5 by ERK5 kinase inhibitors
Source: Nat Commun. 2020 Mar 13;11:1383. doi: 10.1038/s41467-020-15031-3 (PMC7069993; doi:10.1038/s41467-020-15031-3)
Supplement: Supplementary file 3 — Source Data [file 41467_2020_15031_MOESM3_ESM.zip › Figure 4I.xlsx]

## Sheet: Sheet1
AX15836	Non-activated wt ERK5					Non-activated G199C ERK5
0	1	1	1	1	1	1	1	1	1	1
1e-08	1.16623	1.44412	1.41309	1.4795	1.32227	1.04643	1.14563	0.991631	1.02798	1.10231
3e-08	1.26007	2.02555	2.67741	1.99565	1.67535	1.1919	1.47368	0.968384	1.06685	0.956554
1e-07	2.0461	3.18302	2.91062	3.13592	2.07968	1.16774	1.05986	1.13961	1.04842	0.939747
3e-07	2.97829	4.26964	3.899	5.60542	3.70811	1.14781	1.25053	1.15125	1.11578	1.23017
1e-06	5.41297	7.40677	5.93781	8.97521	6.13624	1.0585	1.40058	1.35372	1.10379	1.26308
3e-06	6.49142	9.10152	10.2843	13.9265	8.67255	1.40694	1.80009	1.38184	1.44289	1.66569
