# Supplementary material for: Paradoxical activation of the protein kinase-transcription factor ERK5 by ERK5 kinase inhibitors
Source: Nat Commun. 2020 Mar 13;11:1383. doi: 10.1038/s41467-020-15031-3 (PMC7069993; doi:10.1038/s41467-020-15031-3)
Supplement: Supplementary file 3 — Source Data [file 41467_2020_15031_MOESM3_ESM.zip › Figure 4J.xlsx]

## Sheet: Sheet1
AX15836	Non-activated wt ERK5					Non-activated I115V ERK5
0	1	1	1	1	1	1	1	1	1	1
1e-08	1.16623	1.44412	1.41309	1.4795	1.32227	0.966934	0.39686	1.27723	1.4511	0.935573
3e-08	1.26007	2.02555	2.67741	1.99565	1.67535	1.13256	0.670636	1.8226	1.77801	1.08454
1e-07	2.0461	3.18302	2.91062	3.13592	2.07968	1.43365	0.383355*	2.06699	1.67301	0.934404
3e-07	2.97829	4.26964	3.899	5.60542	3.70811	1.89997	0.95193	3.25111	2.98674	1.85538
1e-06	5.41297	7.40677	5.93781	8.97521	6.13624	3.66676	1.77418	6.43009	5.28658	3.16779
3e-06	6.49142	9.10152	10.2843	13.9265	8.67255	5.71242	2.62156	13.6679	11.9402	5.83642
	*excluded data
