# Supplementary material for: Paradoxical activation of the protein kinase-transcription factor ERK5 by ERK5 kinase inhibitors
Source: Nat Commun. 2020 Mar 13;11:1383. doi: 10.1038/s41467-020-15031-3 (PMC7069993; doi:10.1038/s41467-020-15031-3)
Supplement: Supplementary file 3 — Source Data [file 41467_2020_15031_MOESM3_ESM.zip › Figure 4K.xlsx]

## Sheet: Sheet1
AX15836	Non-activated wt ERK5					Non-activated D143G ERK5
0	1	1	1	1	1	1	1	1	1	1
1e-08	1.16623	1.44412	1.41309	1.4795	1.32227	1.09476	1.36625	1.12722	1.28496	0.921465
3e-08	1.26007	2.02555	2.67741	1.99565	1.67535	1.41253	1.94227	1.55428	1.6121	1.00374
1e-07	2.0461	3.18302	2.91062	3.13592	2.07968	1.21243	1.44526	1.45663	1.529	1.15134
3e-07	2.97829	4.26964	3.899	5.60542	3.70811	1.69979	1.80021	2.17614	1.92816	1.35973
1e-06	5.41297	7.40677	5.93781	8.97521	6.13624	3.1937	3.47602	3.78596	4.03224	2.51167
3e-06	6.49142	9.10152	10.2843	13.9265	8.67255	7.11659	7.1738	7.08119	7.70639	5.92839
