# Supplementary material for: Paradoxical activation of the protein kinase-transcription factor ERK5 by ERK5 kinase inhibitors
Source: Nat Commun. 2020 Mar 13;11:1383. doi: 10.1038/s41467-020-15031-3 (PMC7069993; doi:10.1038/s41467-020-15031-3)
Supplement: Supplementary file 3 — Source Data [file 41467_2020_15031_MOESM3_ESM.zip › Figure 5D.xlsx]

## Sheet: Sheet1
	% cells with ERK5 nuclear:cytosolic staining ratio ≥1
DMSO	3.71005	10.8857	4.54054
MEK5D	19.0091	50.2576	30.8322
0.01μM Compound 26	3.23849	21.8906	4.02496
0.1μM Compound 26	16.5778	46.8379	33.0966
1μM Compound 26	75.3731	91.6118	88.75
