# Supplementary material for: Paradoxical activation of the protein kinase-transcription factor ERK5 by ERK5 kinase inhibitors
Source: Nat Commun. 2020 Mar 13;11:1383. doi: 10.1038/s41467-020-15031-3 (PMC7069993; doi:10.1038/s41467-020-15031-3)
Supplement: Supplementary file 3 — Source Data [file 41467_2020_15031_MOESM3_ESM.zip › Figure 5E.xlsx]

## Sheet: Sheet1
	% cells with ERK5 nuclear:cytosolic staining ratio ≥1
DMSO	11.4001	7.69421	5.26617
MEK5D	70.1916	33.5375	48.9577
0.01μM AX15836	17.1887	10.6303	7.48691
0.1μM AX15836	42.8484	15.8997	11.7859
1μM AX15836	75.2849	46.5768	54.8707
