# Supplementary material for: Paradoxical activation of the protein kinase-transcription factor ERK5 by ERK5 kinase inhibitors
Source: Nat Commun. 2020 Mar 13;11:1383. doi: 10.1038/s41467-020-15031-3 (PMC7069993; doi:10.1038/s41467-020-15031-3)
Supplement: Supplementary file 3 — Source Data [file 41467_2020_15031_MOESM3_ESM.zip › Figure 5F.xlsx]

## Sheet: Sheet1
Time (mins)	Cmpd26					AX15836
0	8.79101	7.68752	5.71796	17.1138	8.82783	8.11072	6.40418	4.9477	13.9438	9.54473
5			11.9003	12.8961	13.7696			6.27182	11.4235	11.9917
10			14.6854	28.7341	40.6114			9.45981	18.7397	31.8869
15	55.85976*	15.8866	23.0998	36.6473	44.9237	48.6672	9.87384	15.6312	22.8475	35.7901
30	55.7554*	23.4354	17.6209	23.7135	43.8909	47.5588	16.644	12.9115	41.3124	36.9368
60	47.4636	29.765	15.1037	44.9652	43.0516	54.3509	23.1349	16.0087	26.8128	37.167
120	54.2474	28.4564		35.2718	38.4314	41.2925	20.0516		23.906	34.9564
240	55.5568	22.2463		33.0961	25.6059	45.963	21.03		18.4307	37.1503
	*excluded
