# Supplementary material for: Paradoxical activation of the protein kinase-transcription factor ERK5 by ERK5 kinase inhibitors
Source: Nat Commun. 2020 Mar 13;11:1383. doi: 10.1038/s41467-020-15031-3 (PMC7069993; doi:10.1038/s41467-020-15031-3)
Supplement: Supplementary file 3 — Source Data [file 41467_2020_15031_MOESM3_ESM.zip › Figure 5H.xlsx]

## Sheet: Sheet1
	WT			I115V			D143G			L189F			G199C
% cells with ERK5 nuclear:cytosolic staining ratio ≥1	4.54054	3.71005	10.8857	3.89237	4.46183	11.6649	36.3922	26.2903	39.427	25.2008	11.9119	27.5611	85.9299	80.7814	75.1515
