# Supplementary material for: Paradoxical activation of the protein kinase-transcription factor ERK5 by ERK5 kinase inhibitors
Source: Nat Commun. 2020 Mar 13;11:1383. doi: 10.1038/s41467-020-15031-3 (PMC7069993; doi:10.1038/s41467-020-15031-3)
Supplement: Supplementary file 3 — Source Data [file 41467_2020_15031_MOESM3_ESM.zip › Figure 5I.xlsx]

## Sheet: Sheet1
	ERK5 WT			ERK5 I115V			ERK5 D143G			ERK5 L189F			ERK5 G199C
DMSO	1	1	1	1	1	1	1	1	1	1	1	1	1	1	1
0.01μM Compound 26	2.01094	0.872897	0.886449	1.87116	1.08059	1.99002	1.38521	0.868301	1.51824	1.33257	0.75623	1.85512	1.12447	1.03278	1.05178
0.1μM Compound 26	4.30269	4.46835	7.28913	3.15088	1.84482	4.72697	1.62229	1.81389	2.27555	1.27154	1.65568	2.30985	1.14494	1.0217	1.02927
1μM Compound 26	8.41577	20.3159	19.5461	6.1161	13.6877	22.1879	1.9245	2.7957	2.62294	2.43807	4.05314	3.35402	0.902648	0.883747	1.04737
