# Supplementary material for: Paradoxical activation of the protein kinase-transcription factor ERK5 by ERK5 kinase inhibitors
Source: Nat Commun. 2020 Mar 13;11:1383. doi: 10.1038/s41467-020-15031-3 (PMC7069993; doi:10.1038/s41467-020-15031-3)
Supplement: Supplementary file 3 — Source Data [file 41467_2020_15031_MOESM3_ESM.zip › Figure 6A.xlsx]

## Sheet: Sheet1
	EGFP			EGFP-MEK5D
HA + FLAG	1	1	1	3.24594	3.43282	4.34469
HA-ERK5 + FLAG	2.14875	2.3192	2.79551	10.5135	9.70456	14.6298
HA + FLAG-MEF2D	1.10557	1.48415	2.39608	4.12953	7.04504	6.76989
HA-ERK5 + FLAG-MEF2D	2.74833	3.06052	4.29384	10.7177	15.5836	21.0264
