# Supplementary material for: Paradoxical activation of the protein kinase-transcription factor ERK5 by ERK5 kinase inhibitors
Source: Nat Commun. 2020 Mar 13;11:1383. doi: 10.1038/s41467-020-15031-3 (PMC7069993; doi:10.1038/s41467-020-15031-3)
Supplement: Supplementary file 3 — Source Data [file 41467_2020_15031_MOESM3_ESM.zip › Figure 6B.xlsx]

## Sheet: Sheet1
	Compound 26			AX15836			EGFP-MEK5D
0	0	0	0	0	0	0	100
1e-08	13.4	2.74967	19.443	13.4998	1.37296	2.83193	100
3e-08	18.0556	5.66755	33.0923	14.6593	10.8517	7.34939	100
1e-07	16.7782	11.5858	14.4343	6.51712	15.9085	14.3552	100
3e-07	54.8709	20.3188	36.4906	22.583	36.3363	28.6311	100
1e-06	17.4701	4.20709	29.6056	37.9019	38.4598	31.2089	100
3e-06	15.8743	1.13037	20.0434	62.6761	58.0764	39.7201	100
