# Supplementary material for: Paradoxical activation of the protein kinase-transcription factor ERK5 by ERK5 kinase inhibitors
Source: Nat Commun. 2020 Mar 13;11:1383. doi: 10.1038/s41467-020-15031-3 (PMC7069993; doi:10.1038/s41467-020-15031-3)
Supplement: Supplementary file 3 — Source Data [file 41467_2020_15031_MOESM3_ESM.zip › Figure 6C.xlsx]

## Sheet: Sheet1
	Full length			ΔTAD
EGFP-MEK5D	100	100	100	4.11	4.33	3.39
AX15836	12.64	19.066	21.165	1.86	3.228	3.939
