# Supplementary material for: Paradoxical activation of the protein kinase-transcription factor ERK5 by ERK5 kinase inhibitors
Source: Nat Commun. 2020 Mar 13;11:1383. doi: 10.1038/s41467-020-15031-3 (PMC7069993; doi:10.1038/s41467-020-15031-3)
Supplement: Supplementary file 3 — Source Data [file 41467_2020_15031_MOESM3_ESM.zip › Figure S1C.xlsx]

## Sheet: Sheet1
	EGFP			EGFP-MEK5D
WT	1	1	1	12.8996	8.4318	10.8312
741*	1	1	1	3.5062	1.64864	1.5293
664*	1	1	1	28.0461	15.0091	19.5464
579*	1	1	1	14.8247	19.663	18.2458
506*	1	1	1	12.4093	10.0245	13.7627
435*	1	1	1	5.298	3.07264	2.82409
