# Supplementary material for: Paradoxical activation of the protein kinase-transcription factor ERK5 by ERK5 kinase inhibitors
Source: Nat Commun. 2020 Mar 13;11:1383. doi: 10.1038/s41467-020-15031-3 (PMC7069993; doi:10.1038/s41467-020-15031-3)
Supplement: Supplementary file 3 — Source Data [file 41467_2020_15031_MOESM3_ESM.zip › Figure S1D.xlsx]

## Sheet: Sheet1
	DMSO			Compound 26
WT	1	1	1	3.45873	2.11756	3.46279
741*	1	1	1	0.971346	1.07904	1.39181
664*	1	1	1	0.752646	1.12101	1.01113
579*	1	1	1	1.04315	1.11311	1.08483
506*	1	1	1	1.06689	1.10717	0.823261
435*	1	1	1	1.84307	1.28057	0.840938
