# Supplementary material for: Paradoxical activation of the protein kinase-transcription factor ERK5 by ERK5 kinase inhibitors
Source: Nat Commun. 2020 Mar 13;11:1383. doi: 10.1038/s41467-020-15031-3 (PMC7069993; doi:10.1038/s41467-020-15031-3)
Supplement: Supplementary file 3 — Source Data [file 41467_2020_15031_MOESM3_ESM.zip › Figure S2D.xlsx]

## Sheet: Sheet1
	WT				S754A			S754D
EGFP	5.18675	7.47264	18.5783	14.0826	4.71418	12.5977	8.00234	9.0336	9.85758	16.2765
EGFP-MEK5D	36.3002	37.6694	116.436	104.961	31.4705	63.125	53.1782	42.7899	69.6756	100.359
