# Supplementary material for: Paradoxical activation of the protein kinase-transcription factor ERK5 by ERK5 kinase inhibitors
Source: Nat Commun. 2020 Mar 13;11:1383. doi: 10.1038/s41467-020-15031-3 (PMC7069993; doi:10.1038/s41467-020-15031-3)
Supplement: Supplementary file 3 — Source Data [file 41467_2020_15031_MOESM3_ESM.zip › Figure S2E.xlsx]

## Sheet: Sheet1
Cmpd 26	ERK5 WT			ERK5 S754A			ERK5 S754D
0	1	1	1	1	1	1	1	1	1
1e-08	1.41402	1.02285	1.19091	1.49818	0.781974	2.23808	1.381	0.540403	1.13319
3e-08	1.75081	1.2438	1.725	1.63119	1.1079	2.26845	1.48628	0.55711	1.51868
1e-07	2.33987	2.0126	2.52905	2.17739	2.82435	1.92817	2.52487	3.16559	2.15962
3e-07	2.62316	2.38572	3.65126	3.11523	2.8102	2.94601	2.41557	4.41735	2.33244
1e-06	2.76138	1.45314	3.48269	3.43645	1.64624	3.92832	2.78394	2.88194	2.57454
3e-06	2.87851	2.07926	3.20265	3.13788	1.61922	3.48682	2.50207	2.47719	3.06131
