# Supplementary material for: Paradoxical activation of the protein kinase-transcription factor ERK5 by ERK5 kinase inhibitors
Source: Nat Commun. 2020 Mar 13;11:1383. doi: 10.1038/s41467-020-15031-3 (PMC7069993; doi:10.1038/s41467-020-15031-3)
Supplement: Supplementary file 3 — Source Data [file 41467_2020_15031_MOESM3_ESM.zip › Figure S2F.xlsx]

## Sheet: Sheet1
Cmpd 26	MEK5D activated ERK5			MEK5D activated ERK5 S754A			MEK5D activated ERK5 S754D
0	100	100	100	100	100	100	100	100	100
1e-08	66.5696	59.2358	108.97	124.161	56.0448	80.5802	92.263	61.3746	127.05
3e-08	45.5157	51.6521	78.469	79.0765	35.3184	62.0066	48.16	45.2541	103.147
1e-07	28.0425	45.8393	52.1926	51.2402	42.4787	43.5645	28.297	2.89485	64.5539
3e-07	32.3639	33.8221	43.1029	56.3338	10.0686	47.0936	29.5441	1.3252	49.5843
1e-06	15.3437	4.5504	31.5649	53.2286	1.42501	17.4832	20.5316	0	40.1713
3e-06	10.1323	10.7056	29.4335	40.1676	0	30.8566	13.9712	0	24.8897
