# Supplementary material for: Paradoxical activation of the protein kinase-transcription factor ERK5 by ERK5 kinase inhibitors
Source: Nat Commun. 2020 Mar 13;11:1383. doi: 10.1038/s41467-020-15031-3 (PMC7069993; doi:10.1038/s41467-020-15031-3)
Supplement: Supplementary file 3 — Source Data [file 41467_2020_15031_MOESM3_ESM.zip › Figure S4CD.xlsx]

## Sheet: Sheet1
	WT			I115V			D143G			L189F			G199C
THR60	0.94	1.02	0.92	1.06	1.17	1.03		0.93	0.98		0.93	0.93	0.95	0.88	0.87
ILE61	0.85	0.92	1.05	1.15	1.02	0.87		0.83	0.87		0.9	1.22	0.79	0.8	0.78
GLY62	0.82	0.91	0.77	1.33	1.03	0.86		0.81	0.88		0.84	0.87	0.74	0.8	0.8
ASN63	1.27	1.98	1.01	2.69	1.5	1.35		1.2	1.23		1.21	1.29	1.13	1.12	1.26
GLY64	1.29	1.95	1.02	2.39	1.65	1.44		1.24	1.61		1.49	1.29	1.39	0.97	1.02
GLY67	0.83	0.85	0.71	1.12	0.87	0.84		0.86	0.78		0.71	0.7	0.82	0.8	0.87
VAL68	1.09	0.86	0.92	1.16	0.96	0.88		0.98	0.75		0.7	0.76	0.99	0.78	0.79
VAL69	0.7	0.74	0.65	0.68	0.81	0.68		0.69	0.67		0.64	0.62	0.64	0.71	0.67
SER71	0.68	0.91	0.65	0.65	0.91	0.76		0.72	0.79		0.84	0.69	0.64	0.65	0.75
ALA82	0.56	0.68	0.57	0.54	0.61	0.6		0.56	0.57		0.6	0.62	0.58	0.59	0.54
ILE83	0.62	0.69	0.58	0.65	0.71	0.6		0.66	0.59		0.6	0.59	0.63	0.62	0.58
LYS84	0.63	0.68	0.68	0.8	0.77	0.73		0.73	0.62		0.69	0.73	0.71	0.84	0.84
ILE115	0.64	0.6	0.73	0.64	0.99	0.63		0.67	0.67		0.66	0.63	0.74	0.61	0.54
LEU137	0.7	0.71	0.65	0.58	0.68	0.72		0.62	0.65		0.67	0.75	0.71	0.74	0.69
ASP138	0.9	0.88	0.84	0.84	0.83	0.81		0.83	0.87		0.86	0.85	1.26	0.75	0.73
LEU139	0.8	0.87	0.73	0.65	0.67	0.63		0.64	0.65		0.74	0.81	0.87	0.64	0.58
MET140	0.75	0.94	1.04	0.68	0.89	0.61		0.84	0.99		0.62	0.63	0.79	0.62	0.63
GLU141	1	1.46	1.33	1.23	1.15	1.02		1.38	1.16		1.29	1.26	1.29	1.03	1.13
SER142	0.9	0.78	0.86	0.7	0.79	0.69		0.78	0.63		0.72	0.77	0.87	0.68	0.71
ASP143	1	1.16	1.09	0.79	0.98	0.58		0.57	0.59		0.83	0.9	1.02	0.8	0.8
GLN146	1.55	1.69	1.6	0.91	1.05	1.34		0.83	1.14		1.23	1.62	1.3	0.96	0.87
SER186	0.76	0.77	0.77	0.85	0.99	0.66		0.71	0.66		0.59	0.74	0.86	0.71	0.64
ASN187	0.5	0.53	0.56	0.64	1.27	0.68		0.54	0.47		0.53	0.58	0.64	0.75	0.67
LEU188	0.7	0.71	0.58	0.54	0.77	0.57		0.59	0.55		0.57	0.58	0.59	0.57	0.51
LEU189	0.83	0.69	0.65	0.57	0.77	0.6		0.58	0.61		0.55	0.68	0.63	0.61	0.49
VAL190	0.86	0.6	0.81	0.75	0.74	0.81		0.68	0.83		0.83	0.9	0.88	0.84	0.93
GLY199	0.5	0.56	0.54	0.52	0.83	0.63		0.49	0.49		0.5	0.53	0.86	0.58	0.51
ASP200	0.77	0.89	0.8	0.86	1.14	0.91		0.82	0.54		0.82	0.71	0.83	0.87	0.84
