# Supplementary material for: Paradoxical activation of the protein kinase-transcription factor ERK5 by ERK5 kinase inhibitors
Source: Nat Commun. 2020 Mar 13;11:1383. doi: 10.1038/s41467-020-15031-3 (PMC7069993; doi:10.1038/s41467-020-15031-3)
Supplement: Supplementary file 3 — Source Data [file 41467_2020_15031_MOESM3_ESM.zip › Figure S5.xlsx]

## Sheet: Sheet1
Cmpd 26	ERK5 wt			ERK5 S754A
0	0	0	0	0	0	0
0.01	4.54955	2.16019	4.02042	3.74748	0.370811	2.24657
0.03	11.3336	3.80221	2.10425	5.8121	3.03144	0
0.1	15.7818	8.46928	6.54295	13.7397	8.82778	5.69956
0.3	23.4188	15.9085	31.4592	23.5824	13.004	13.983
1	12.8195	4.85315	10.6333	12.7108	7.84143	5.76878
3	16.0251	0	8.9509	9.12752	4.03875	2.16197
