# Supplementary material for: Paradoxical activation of the protein kinase-transcription factor ERK5 by ERK5 kinase inhibitors
Source: Nat Commun. 2020 Mar 13;11:1383. doi: 10.1038/s41467-020-15031-3 (PMC7069993; doi:10.1038/s41467-020-15031-3)
Supplement: Supplementary file 3 — Source Data [file 41467_2020_15031_MOESM3_ESM.zip › Figure S6.xlsx]

## Sheet: Sheet1
JQ1
0	100	100	100
1e-08	116.654	111.902	84.0328
3e-08	114.849	103.328	58.05
1e-07	63.8345	76.5056	53.7636
3e-07	68.7111	72.6211	69.9148
