# Supplementary material for: Paradoxical activation of the protein kinase-transcription factor ERK5 by ERK5 kinase inhibitors
Source: Nat Commun. 2020 Mar 13;11:1383. doi: 10.1038/s41467-020-15031-3 (PMC7069993; doi:10.1038/s41467-020-15031-3)
Supplement: Supplementary file 3 — Source Data [file 41467_2020_15031_MOESM3_ESM.zip › Figure S8A.xlsx]

## Sheet: Sheet1
	Cmpd 26			AX15836
ΔG/kcal mol-1	-54.8454	-48.9539	-50.8167	-48.712	-45.9647	-44.1862
