# Supplementary material for: Paradoxical activation of the protein kinase-transcription factor ERK5 by ERK5 kinase inhibitors
Source: Nat Commun. 2020 Mar 13;11:1383. doi: 10.1038/s41467-020-15031-3 (PMC7069993; doi:10.1038/s41467-020-15031-3)
Supplement: Supplementary file 3 — Source Data [file 41467_2020_15031_MOESM3_ESM.zip › Figure S8BC.xlsx]

## Sheet: Sheet1
	ERK5 + Compound 26		ERK5 + AX15836		ERK5 Apo
47	4.31	3.84	2.336	4.284	7.251	3.879
48	2.1	3.06	1.948	2.196	5.036	2.211
49	1.27	1.95	1.236	1.29	4.279	1.359
50	1.6	2.08	1.668	1.758	2.238	1.675
51	1.41	2.07	1.562	1.556	2.224	1.464
52	1.51	2.11	1.926	2.095	1.706	1.785
53	1.93	2.18	2.1	2.335	2.326	2.243
54	1.53	1.85	1.754	1.901	1.846	1.669
55	0.94	1.15	1.265	1.222	1.191	1.173
56	1.37	1.68	1.768	1.697	1.783	1.77
57	1.27	1.47	1.684	1.313	1.404	1.508
58	1.09	1.33	1.797	1.368	1.552	1.434
59	1.58	1.86	1.667	1.681	1.666	1.687
60	1.06	1.24	1.281	1.191	1.43	1.356
61	0.96	1.12	1.621	1.188	1.736	1.191
62	0.94	1.23	1.031	1.046	1.154	1.249
63	1.29	2.21	2.091	1.89	1.763	1.728
64	1.06	1.88	2.259	1.717	1.37	1.689
65	1.1	2.17	3.244	2.049	1.031	1.836
66	1.15	1.33	2.074	2.625	2.07	1.244
67	0.95	1.18	1.73	1.532	0.936	1.212
68	1.09	1.38	1.162	1.362	1.157	1.199
69	0.81	0.93	1.07	1.035	0.943	1.016
70	0.82	0.81	1.045	0.845	0.855	0.954
71	0.83	0.84	1.25	1.006	0.961	1.016
72	0.67	0.75	1.238	0.946	0.877	0.919
73	1.76	2.26	2.154	1.924	2.25	2.132
74	1.35	1.6	1.675	1.849	1.643	1.655
75	2.02	2.02	2.166	2.41	1.948	2.26
76	2.17	2.32	2.321	2.733	2.374	2.527
77	1.42	1.76	1.849	1.878	1.807	1.859
78	1.26	1.51	1.729	1.658	1.547	1.677
79	1.48	1.9	2.102	1.838	1.943	1.87
80	1.43	1.72	1.88	1.817	1.526	1.62
81	0.64	0.69	1.189	0.858	0.812	0.843
82	0.63	0.63	0.977	0.743	0.659	0.728
83	1.03	0.96	0.907	0.731	1.025	1.036
84	0.98	1.01	1.169	0.76	0.703	1.043
85	0.91	1.26	0.943	0.993	1.03	1.086
86	0.9	1.09	1.349	1.184	0.77	1.113
87	0.99	1.49	1.149	1.107	1.106	1.24
88	1.08	1.3	1.24	1.915	1.541	1.215
89	0.98	0.98	0.999	1.18	1.117	0.973
90	1.16	1.53	1.12	1.778	1.798	0.967
91	1.73	1.77	1.906	2.016	1.954	1.627
92	1.51	1.31	1.477	1.964	1.773	1.285
93	1.56	1.26	1.355	2.554	2.87	1.261
94	1.24	1.15	1.034	2.457	2.519	0.935
95	1.35	1.13	1.093	1.337	1.478	1.015
96	1.04	0.78	0.759	1.049	1.163	0.719
97	1.22	0.92	1.056	1.346	1.201	0.956
98	1.78	1.59	1.017	1.563	0.79	1.435
99	0.92	0.71	0.658	0.722	0.683	0.645
100	0.99	0.8	0.668	0.792	0.835	0.727
101	0.93	0.7	0.782	0.76	0.749	0.686
102	1.21	0.86	0.959	1.158	0.842	0.907
103	0.97	0.97	0.612	1.134	0.993	0.73
104	1	0.87	0.823	0.863	0.946	0.96
105	1.07	0.63	0.676	0.684	0.799	0.698
106	1.18	0.91	1.039	0.723	0.783	1.114
107	1.14	0.76	0.817	0.737	0.814	0.948
108	0.95	0.77	0.933	0.864	0.922	0.95
109	0.79	0.67	1.082	0.663	1.067	0.75
110	1.74	1.7	1.786	1.744	1.8	1.799
111	0.61	0.66	0.625	0.659	0.693	0.944
112	0.9	1.15	1.123	1.064	1.212	1.197
113	0.54	0.57	0.604	0.637	0.662	0.679
114	0.67	0.73	0.742	0.766	0.72	0.903
115	0.66	0.86	1.003	1.381	0.855	0.906
116	0.63	0.75	1.034	1.119	0.822	1.043
117	0.93	0.84	1.094	1.022	1.146	1.081
118	0.92	1.08	1.329	1.196	1.271	1.119
119	0.9	0.95	0.981	0.939	1.002	0.976
120	0.96	1.25	0.93	1.21	0.957	1.124
121	1.05	1.49	1.109	1.188	1.193	1.205
122	1.04	2.45	1.285	1.344	1.392	1.94
123	1.1	1.98	1.186	1.362	1.235	1.349
124	1.55	1.89	1.545	2.04	1.501	1.717
125	1.31	1.4	1.271	1.557	1.398	1.415
126	1.45	1.41	1.404	1.634	1.564	1.55
127	1.4	1.16	1.36	2.157	1.414	2.006
128	1.51	1.31	1.45	1.819	1.577	1.57
129	1.86	1.83	1.791	2.065	1.934	1.851
130	1.17	1.19	1.132	1.266	1.42	1.133
131	1.57	1.69	1.556	1.776	1.695	1.482
132	1.05	1.2	0.938	1.051	1.026	1.065
133	0.87	1.11	0.88	1.007	0.714	0.889
134	0.76	1.08	0.786	0.843	0.83	0.869
135	0.96	0.8	1.028	1.003	0.909	0.97
136	0.61	0.62	0.783	0.672	0.655	0.687
137	0.85	0.74	1.065	0.981	0.792	0.98
138	0.8	1.03	1.059	1.119	1.081	1.37
139	0.69	0.72	1.01	1.017	0.911	1.037
140	0.74	0.92	0.924	1.094	1.177	1.018
141	1.27	1.35	1.729	1.363	1.93	1.491
142	0.86	0.97	1.485	0.977	1.01	1.015
143	0.99	1.11	1.552	1.433	1.053	1.089
144	0.78	0.87	1.278	1.221	0.811	0.898
145	1.35	1.12	1.426	1.662	1.327	1.371
146	1.21	1.38	1.783	1.866	1.474	1.617
147	1.29	1.25	1.416	1.502	1.448	1.329
148	1.13	1.3	1.113	1.368	1.424	1.231
149	1.71	2.37	1.185	2.078	2.135	1.778
150	1.54	2.1	1.459	2.164	1.674	1.537
151	1.91	2.55	1.872	2.636	2.094	1.954
152	2.53	2.4	2.913	2.77	2.874	2.808
153	2.04	1.49	2.319	2.258	2.361	2.39
154	1.81	1.17	1.399	1.219	1.457	1.17
155	1.13	0.97	1.127	1.098	1.326	1.026
156	0.91	0.75	1.074	0.962	1.066	0.879
157	1.06	1.01	1.439	1.099	1.334	1
158	1.69	1.01	1.145	1.433	1.362	1.108
159	0.66	0.62	0.695	0.754	0.829	0.671
160	0.81	0.52	0.849	1.284	1.08	0.885
161	1.15	0.64	0.868	1.056	1.018	0.779
162	0.9	0.63	0.805	0.861	0.951	0.618
163	0.55	0.52	0.613	0.664	0.605	0.562
164	0.67	0.61	0.87	0.773	0.67	0.911
165	0.73	0.48	0.815	0.798	0.685	0.577
166	0.72	0.53	0.695	0.67	0.555	0.547
167	0.54	0.51	0.585	0.625	0.536	0.55
168	0.62	0.6	0.698	0.769	0.703	0.817
169	0.53	0.5	0.577	0.592	0.534	0.564
170	0.97	0.97	0.701	0.846	0.675	1.017
171	0.71	0.64	1.132	0.749	0.704	0.704
172	0.58	0.55	0.973	0.605	0.72	0.664
173	0.91	0.96	0.981	0.977	0.806	1.023
174	1.12	1.22	0.659	1.296	0.957	0.628
175	0.79	0.68	0.721	0.788	0.761	0.741
176	0.71	0.63	0.67	0.658	0.756	0.711
177	1.32	0.89	1.09	0.901	1.035	0.964
178	0.69	0.67	0.707	0.725	0.721	0.68
179	1.12	0.98	0.921	1.027	0.807	1.008
180	0.64	0.71	0.559	0.662	0.618	0.88
181	1.5	0.88	0.842	1.252	1.112	1.061
182	0.97	0.91	0.877	0.913	0.771	1.016
183	1	0.79	1	0.842	0.88	0.829
184	0.93	0.8	0.928	0.705	0.861	1.067
185	0.72	0.6	0.672	0.652	0.69	0.722
186	0.85	0.77	1.009	0.823	0.892	0.988
187	0.86	0.63	1.76	0.617	1.173	1.133
188	0.75	0.81	1.193	0.781	0.718	0.845
189	0.87	0.77	1.112	0.735	0.833	1.032
190	0.93	1.03	1.166	1.08	1.052	0.96
191	0.7	0.85	1.152	1.358	1.336	0.971
192	1.5	1.72	2.315	2.979	2.643	2.096
193	1.19	1.21	1.488	1.49	1.699	1.454
194	1.18	0.96	1.399	1.501	1.441	1.116
195	0.99	1.21	1.37	1.224	1.294	1.197
196	0.79	0.73	0.928	0.937	0.743	0.739
197	0.75	0.83	0.904	0.841	0.953	0.785
198	0.62	1.07	1.102	1.027	0.649	0.944
199	0.58	0.56	1.528	0.568	1.066	0.69
200	0.94	0.9	1.148	0.885	0.896	1.042
201	0.82	0.96	0.769	0.738	0.738	0.844
202	0.88	0.61	0.716	0.834	0.62	0.792
203	1.67	1.06	1.214	1.189	1.248	1.514
204	0.67	0.61	0.586	0.67	0.664	0.699
205	1.66	1.02	0.981	0.815	1.312	0.85
206	0.95	0.76	0.64	0.722	0.87	0.79
207	2.3	1.42	1.212	1.326	1.532	1.378
208	2.41	2.52	1.851	1.98	2.446	2.168
209	2.88	2.68	1.889	1.852	2.435	1.496
210	2.93	2.4	1.755	1.642	2.422	1.344
211	2.71	2.4	1.69	1.5	3.143	1.244
212	2.37	1.61	1.633	1.136	2.438	1.068
213	3.56	2.4	2.093	2.207	4.338	1.366
214	3.83	1.47	1.995	1.758	4.446	1.422
215	4.73	1.37	0.871	1.396	3.427	1.629
216	4.25	1.59	0.851	1.019	1.879	2.177
217	4.56	2.73	2.309	2.366	2.548	2.629
218	3.15	1.8	2.108	1.746	4.933	2.468
219	2.09	1.34	1.134	1.625	2.442	1.713
220	2.15	1.32	1.174	2.068	3.892	1.649
221	3.56	2.16	2.362	3.186	6.069	2.248
222	2.22	1.44	1.033	1.553	4.116	1.234
223	1.52	1.19	1.083	1.368	1.871	1.134
224	1.59	1.2	1.193	1.784	1.934	1.226
225	1.89	1	1.581	1.165	1.387	1.447
226	1.06	1.22	0.901	1.053	1.193	1.112
227	0.61	0.59	0.564	0.632	0.615	0.654
228	1.36	1.03	1.074	0.766	0.857	1.012
229	0.66	0.62	0.585	0.653	0.617	0.648
230	0.76	0.6	0.635	0.646	0.719	0.679
231	0.75	0.57	0.581	0.642	0.747	0.671
232	1.12	0.95	0.943	1.076	1.229	1.022
233	1.1	0.76	1.049	0.79	1.071	0.87
234	1.28	1.16	1.329	1.404	1.299	1.132
235	2.44	0.99	1.608	1.274	1.268	2.028
236	1.68	1.09	1.215	1.729	1.155	1.53
237	2.33	1.79	1.626	2.542	2.067	2.319
238	1.72	1.57	1.671	1.927	2.147	1.613
239	1.29	1.14	0.863	1.048	1.305	0.867
240	0.85	0.79	0.78	1.261	1.114	0.874
241	1.32	1.52	1.414	1.854	1.36	1.341
242	0.64	0.62	0.64	0.817	0.672	0.697
243	0.75	0.76	0.59	0.953	0.888	0.708
244	0.59	0.56	0.528	0.628	0.527	0.72
245	0.98	0.91	0.741	1.028	0.608	0.983
246	0.56	0.52	0.486	0.508	0.507	0.534
247	0.54	0.47	0.464	0.473	0.472	0.493
248	0.59	0.56	0.593	0.609	0.54	0.526
249	0.5	0.47	0.512	0.527	0.48	0.466
250	0.67	0.59	0.565	0.553	0.584	0.664
251	0.59	0.57	0.613	0.657	0.646	0.576
252	0.51	0.49	0.925	0.596	0.604	0.688
253	0.61	0.58	0.726	0.653	0.798	0.558
254	0.89	0.76	0.976	1.001	1.015	0.882
255	1.07	0.87	1.006	0.997	1.124	0.723
256	1.12	1.02	1.304	1.12	1.279	1.107
257	0.97	0.87	1.149	1.13	1.348	0.901
258	1.88	1.76	2.167	1.534	1.802	2.208
259	2.22	2.05	2.443	2.28	2.439	2.043
260	1.26	1.27	1.165	1.594	1.394	1.603
261	0.92	1.13	1.314	0.826	1.415	0.907
262	0.85	0.78	0.715	0.672	0.925	0.777
263	1.16	1.02	1.012	0.853	1.157	1.189
264	1.15	1.03	1.04	0.816	1.08	0.982
265	2.33	2.23	1.728	1.573	2.113	1.874
266	1.53	1.42	0.889	1.253	1.277	0.991
267	1.21	0.96	0.993	1.132	1.365	1.123
268	1.3	1.25	0.832	1.414	1.333	1.067
269	1.94	1.89	1.525	1.368	1.351	1.097
270	1.23	0.85	0.839	0.693	0.914	0.866
271	1.19	1.02	1.14	1.08	1.179	0.853
272	1.41	1.6	1.046	1.733	1.376	1.472
273	1.08	1.14	1.162	1.289	1.126	1.302
274	0.85	0.73	0.641	0.766	0.774	0.777
275	1.28	1.03	0.791	1.108	1.47	1.135
276	1.83	1.75	1.614	1.865	1.638	1.733
277	1.11	1.04	1.077	1.198	1.193	1.143
278	1.12	0.98	1.019	1.175	1.118	1.138
279	0.95	0.81	0.625	0.823	0.887	0.915
280	1.37	1.1	0.783	1.212	1.269	1.423
281	1.26	0.94	0.778	1.144	1.168	1.349
282	1.98	1.37	1.141	1.813	1.553	2.039
283	2.13	1.36	1.317	2.11	1.747	2.25
284	2.28	1.54	1.422	2.568	2.003	2.392
285	2.09	1.43	1.064	2.522	1.644	2.232
286	1.81	1.08	1.214	2.197	1.587	2.277
287	2.57	1.53	2.221	3.01	2.69	2.812
288	2.99	1.63	1.673	2.017	1.502	2.157
289	4.27	2.44	1.765	1.935	2.091	3.163
290	4.79	1.53	1.466	2.163	1.52	2.96
291	4.84	1.34	1.647	2.549	1.629	3.166
292	5.09	2.03	1.759	2.165	2.404	2.801
293	5.75	1.24	1.6	3.495	3.779	2.157
294	4.22	1.37	1.063	2.258	2.912	1.845
295	3.09	2.12	1.673	2.93	2.192	3.304
296	3.29	1.74	1.235	1.942	1.927	2.155
297	3.07	2.73	1.159	2.246	2.209	2.026
298	2.57	1.44	1.389	1.799	1.754	2.166
299	3.93	2.1	1.948	2.532	1.653	3.125
300	3.57	2.36	1.353	2.39	1.53	2.688
301	2.87	2.15	1.288	2.236	1.712	2.669
302	2.33	2.11	1.26	2.472	1.781	2.343
303	1.94	1.68	1.121	2.158	1.64	2.058
304	2.32	2.1	1.543	2.28	2.021	1.996
305	2.25	2.07	1.723	2.094	2.227	2.201
306	1.24	1.1	0.906	1.143	1.172	1.309
307	1.31	1.26	1.143	1.366	1.193	1.264
308	1.03	1.1	0.941	1.091	1.116	1.135
309	0.82	0.89	0.841	0.919	1.127	0.898
310	1.54	1.68	1.483	1.53	1.501	1.48
311	1.27	1.34	1.289	1.302	1.339	1.293
312	1.18	1.23	1.323	1.183	1.43	1.154
313	0.9	1.21	1.277	0.868	1.207	0.823
314	1.29	1.33	2.181	1.323	1.381	1.219
315	1.32	1.25	1.837	1.405	1.427	1.261
316	1.09	0.97	2.167	1.152	1.166	1.06
317	1.13	0.99	1.132	1.257	1.212	1.185
318	2.19	2.14	1.66	2.1	2.007	2.633
319	1.14	1.3	1.275	1.454	1.392	1.337
320	0.62	0.6	0.641	0.774	0.717	0.749
321	1.08	1.04	0.978	1.037	0.884	1.142
322	0.96	0.92	0.973	1.007	0.963	0.996
323	0.59	0.57	0.667	0.716	0.602	0.635
324	0.66	0.76	1.003	0.717	0.667	0.714
325	0.61	0.63	0.723	0.674	0.624	0.694
326	1.22	1.4	1.369	1.377	1.302	1.231
327	0.73	0.74	0.898	0.796	0.739	0.647
328	0.63	0.67	0.987	0.669	0.619	0.645
329	0.99	0.97	1.111	1.528	1.448	1.119
330	0.79	0.68	0.679	0.774	1.05	0.859
331	1.37	1.26	1.118	1.667	1.375	1.388
332	0.76	0.72	0.826	0.713	0.938	0.802
333	1.01	1	1.041	1.046	1.083	1.045
334	0.73	0.68	0.735	0.762	0.789	0.826
335	0.62	0.62	0.631	0.645	0.619	0.649
336	0.75	0.77	0.899	0.821	0.66	0.798
337	0.85	0.83	0.777	0.846	0.692	0.765
338	0.74	0.66	0.684	0.807	0.664	0.68
339	0.76	0.67	0.758	0.794	0.714	0.732
340	0.68	0.65	0.784	0.762	0.657	0.729
341	0.59	0.54	0.632	0.701	0.563	0.62
342	0.71	0.6	1.042	0.954	0.679	0.689
343	1	1.73	2.361	1.034	1.17	0.772
344	0.61	0.54	0.723	0.77	0.655	0.691
345	0.73	0.63	0.836	0.925	0.789	0.822
346	0.58	0.52	0.635	0.836	0.719	0.714
347	0.64	0.55	0.716	0.86	0.732	0.801
348	0.84	0.7	0.935	0.967	0.903	0.955
349	1.5	1.15	1.748	1.579	1.815	1.535
350	0.93	0.79	1.061	0.994	1.076	0.967
351	0.84	0.77	1.153	0.993	0.858	0.915
352	1.1	1.37	1.482	1.294	1.2	1.144
353	1.04	1.77	1.753	1.228	1.148	1.084
354	1.47	2.13	2	1.46	1.523	1.438
355	1.08	1.69	2.145	1.218	1.098	1.214
356	0.95	1.06	2.202	1.015	1.023	0.964
357	0.66	0.68	2.039	0.756	0.913	0.746
358	1.21	0.98	2.336	1.148	1.025	1.204
359	1.13	0.74	1.989	0.865	0.866	0.978
360	1.64	1	1.512	1.098	1.138	1.151
361	1.68	1.01	1.667	1.015	1.176	1.129
362	1.21	0.94	1.159	0.926	1.072	1.014
363	0.91	0.73	1.021	0.702	1.142	0.759
364	1.41	1.18	1.142	1.087	1.402	1.222
365	1.33	0.93	1.112	0.843	1.007	0.904
366	1.21	0.99	1.046	0.974	1.182	1.015
367	1.21	0.85	0.816	0.799	0.954	0.82
368	1.28	1.02	1.014	0.952	0.998	0.826
369	2.38	2.45	1.981	1.771	3.399	2.077
370	2.39	2.22	1.801	1.967	2.092	1.865
371	2.21	2.32	1.841	1.968	1.906	1.542
372	1.87	2.23	1.424	1.801	1.711	1.516
373	1.72	1.32	1.338	1.641	1.671	1.252
374	2.16	1.95	1.827	2.225	2.577	1.74
375	2.34	2	1.947	2.217	2.284	2.057
376	2.7	2.28	2.048	2.737	2.674	2.355
377	1.4	1.03	0.914	1.373	1.315	1.189
378	1.31	1.03	1.04	1.387	1.181	1.007
379	1.62	1.23	1.308	1.516	1.485	1.256
380	1.15	0.82	0.786	0.987	0.997	0.769
381	1.26	1.06	0.884	1.009	0.998	0.81
382	1.33	1.02	1.033	1.01	1.224	1.082
383	1.06	0.85	0.79	0.939	0.982	0.857
384	0.99	0.84	0.885	0.97	0.979	0.978
385	0.96	0.82	0.787	0.829	0.9	0.882
386	1.23	1.46	1.183	1.261	1.268	1.522
387	1.13	0.93	0.986	0.97	1.034	1.12
388	1.37	1.18	1.125	0.939	0.968	1.157
389	1.27	2.03	1.178	1.409	1.153	2.081
390	1.31	2.12	1.363	1.556	1.272	1.898
391	2.76	3.5	3.637	2.832	3.085	2.874
392	2.32	3.54	2.904	2.874	3.464	3.005
393	4.86	5.92	5.81	5.552	6.67	5.691
